# Supplementary material for: A Systematic Review and Appraisal of Epidemiological Studies on Household Fuel Use and Its Health Effects Using Demographic and Health Surveys
Source: Int J Environ Res Public Health. 2021 Feb 3;18(4):1411. doi: 10.3390/ijerph18041411 (PMC7913474; doi:10.3390/ijerph18041411)
Supplement: Supplementary file 1 [file ijerph-18-01411-s001.zip]

Archive with 5 entries (4 files):
- Supplementary files/
- Supplementary files/Table S1_Search terms and strategies.docx
- Supplementary files/Table S2_Quality and Risk of Bias assessment.docx
- Supplementary files/Table S3_Quality and Risk of Bias results heat map.docx
- Supplementary files/Table S4_Confounding controled.docx
